# Supplementary material for: The mouse cortico–basal ganglia–thalamic network
Source: Nature. 2021 Oct 6;598(7879):188–94. doi: 10.1038/s41586-021-03993-3 (PMC8494639; doi:10.1038/s41586-021-03993-3)
Supplement: Supplementary file 5 — Source Data Fig. 2 [file 41586_2021_3993_MOESM5_ESM.xlsx]

## Sheet: Figure 2b
GPe	SNr
1	1
1	1
1	1
1	1
1	1
1	1
1	2
2	2
2	2
2	2
2	2
2	3
2	3
2	3
2	3
2	3
3	3
3	3
3	3
3	3
3	3
3	3
3	3
3	3
3	4
3	4
3	4
3	4
3	4
3	4
3	4
3	4
3	5
3	5
3	5
3	5
3	5
3	5
3	5
3	6
4	6
4	6
4	6
4	6
4	6
4	6
4	6
4	6
4	6
4	6
4	6
4	6
4	6
4	6
4	6
4	6
4	7
4	7
4	7
4	7
4	7
4	7
4	7
4	7
4	7
4	7
4	7
4	7
4	7
4	7
4	8
4	8
4	8
4	8
4	8
4	8
4	8
4	8
4	8
4	8
4	8
4	8
5	9
5	9
5	9
5	9
5	9
5	9
5	9
5	9
5	9
5	10
5	10
5	10
5	10
5	11
5	11
5	11
5	1
5	1
5	1
5	1
5	1
5	1
5	1
5	1
5	1
5	2
5	2
5	2
5	2
6	2
6	2
6	2
6	2
6	3
6	3
6	3
6	3
6	3
6	3
6	4
6	4
6	4
6	4
6	4
6	4
6	4
6	4
6	4
6	4
6	4
7	5
7	5
7	5
7	5
7	5
7	5
7	5
7	5
7	5
7	5
7	5
8	5
8	5
8	5
1	6
1	6
1	6
1	6
1	6
1	6
1	6
1	6
1	6
1	6
1	6
1	6
1	6
1	7
1	7
2	7
2	7
2	7
2	7
2	7
2	7
2	7
2	7
2	7
2	7
2	7
2	7
2	7
2	7
2	7
2	7
2	7
2	7
2	7
2	7
2	7
3	7
3	7
3	7
3	8
3	8
3	8
3	8
3	8
3	8
3	8
3	8
3	8
3	8
3	8
3	8
3	8
3	8
3	8
3	8
3	8
3	9
3	9
3	9
3	9
3	9
3	9
3	9
3	9
4	9
4	9
4	9
4	9
4	9
4	9
4	9
4	9
4	9
4	9
4	9
4	10
4	10
4	10
4	10
4	10
4	10
4	10
4	10
4	10
4	11
4	11
4	11
4	11
4	11
4	12
4	12
4	12
4	13
4	13
4	13
4	1
5	1
5	1
5	1
5	1
5	1
5	1
5	1
5	1
5	2
5	2
5	2
5	2
5	2
5	2
5	2
5	2
5	2
5	2
5	2
5	2
5	3
5	3
5	3
5	3
5	3
5	3
5	3
5	3
5	3
5	3
5	4
5	4
5	4
5	4
5	4
5	4
5	4
5	4
5	4
5	4
5	4
6	4
6	4
6	4
6	4
6	4
6	4
6	4
6	4
6	4
6	5
6	5
6	5
6	5
6	5
6	5
6	5
6	5
6	5
6	5
6	5
6	5
6	5
6	6
6	6
6	6
6	6
6	6
6	6
7	6
7	6
7	6
7	6
7	6
7	6
8	6
8	6
8	6
8	6
8	6
8	7
9	7
9	7
9	7
1	7
1	7
1	7
1	7
1	7
1	7
1	7
1	7
1	7
1	7
1	7
1	7
2	7
2	8
2	8
2	8
2	8
2	8
2	8
2	8
2	8
2	8
2	8
2	8
2	8
2	8
2	8
2	8
2	8
2	8
2	8
3	8
3	8
3	8
3	8
3	8
3	8
3	8
3	8
3	8
3	8
3	8
3	9
3	9
3	9
3	9
3	9
3	9
3	9
3	9
3	9
3	9
3	9
3	9
3	9
3	9
3	9
4	9
4	9
4	9
4	9
4	10
4	10
4	10
4	10
4	10
4	10
4	10
4	10
4	10
4	10
4	11
4	11
4	11
4	12
4	13
4	1
4	1
4	1
4	1
4	1
4	2
4	2
4	2
4	2
4	2
4	2
4	2
5	2
5	2
5	2
5	2
5	3
5	3
5	3
5	3
5	3
5	3
5	3
5	4
5	4
5	4
5	4
5	4
5	4
5	4
5	5
5	5
5	5
6	5
6	5
6	5
6	5
6	5
6	5
6	5
6	5
6	5
6	5
6	5
6	6
7	6
7	6
7	6
7	6
7	6
7	6
7	6
7	6
7	6
7	6
8	6
8	6
8	6
9	6
1	7
1	7
1	7
1	7
1	7
1	7
1	7
1	7
1	7
1	7
1	7
1	7
1	7
1	7
1	8
2	8
2	8
2	8
2	8
2	8
2	8
2	8
2	8
2	9
2	9
2	9
2	9
2	9
2	9
2	9
2	9
3	9
3	9
3	9
3	9
3	10
3	10
3	10
3	10
3	10
3	10
3	10
3	10
3	10
3	10
3	10
3	10
3	10
3	11
3	11
4	11
4	11
4	11
4	12
4	12
4	12
4	1
4	1
4	1
4	1
4	1
4	1
4	2
4	2
5	3
5	3
5	3
6	3
6	3
6	3
6	3
6	4
7	4
7	4
7	4
1	4
1	4
1	4
1	5
1	5
1	5
1	5
1	5
1	5
2	5
2	5
2	5
2	5
2	5
2	6
2	6
2	6
2	6
2	6
2	6
2	6
2	6
2	6
2	6
2	7
3	7
3	7
3	7
3	7
3	7
3	7
3	7
3	8
3	8
3	8
3	8
3	8
3	8
3	8
3	9
3	9
3	9
3	9
3	9
3	9
3	9
3	10
3	10
3	10
4	10
4	10
4	10
4	10
4	11
4	11
4	11
4	11
4	11
4	11
4	11
4	12
4	13
4	13
4	13
4	13
5	14
5	15
5	1
5	2
5	3
5	3
5	4
5	4
5	5
6	5
6	6
6	6
6	6
6	6
1	7
1	7
1	7
1	7
1	7
1	8
1	8
1	8
1	8
1	8
1	8
1	9
1	9
1	9
1	10
1	10
1	10
1	10
1	10
1	10
1	11
1	11
1	11
1	11
1	11
2	11
2	11
2	11
2	11
2	12
2	12
2	12
2	13
2	14
2
2
2
2
2
2
3
3
3
3
3
3
3
3
3
3
3
3
3
4
4
4
4
4
4
5
5

## Sheet: Figure 2e
	GPe	SNr
response	1	6
no response	5	0

## Sheet: Figure 2f
GPe	SNr
82	86
17	198
27	301
14	646
30	177
32	197
