# Supplementary material for: The mouse cortico–basal ganglia–thalamic network
Source: Nature. 2021 Oct 6;598(7879):188–94. doi: 10.1038/s41586-021-03993-3 (PMC8494639; doi:10.1038/s41586-021-03993-3)
Supplement: Supplementary file 6 — Source Data Fig. 3 [file 41586_2021_3993_MOESM6_ESM.xlsx]

## Sheet: Figure 3e
22.4
126.3
108.4
47.1
20.8
8.5
12.8
27.2
30.5
